# Supplementary material for: Combined Single Gene Testing and Genome Sequencing as an Effective Diagnostic Approach for Anophthalmia and Microphthalmia Patients
Source: Genes (Basel). 2023 Aug 1;14(8):1573. doi: 10.3390/genes14081573 (PMC10454697; doi:10.3390/genes14081573)
Supplement: Supplementary file 1 [file genes-14-01573-s001.zip]

Archive with 1 entries (1 files):
- genes-2526506-supplementary.pdf
